# Supplementary material for: Adaptive Mechanisms of Renal Bile Acid Transporters in a Rat Model of Carbon Tetrachloride-Induced Liver Cirrhosis
Source: J Clin Med. 2022 Jan 27;11(3):636. doi: 10.3390/jcm11030636 (PMC8836491; doi:10.3390/jcm11030636)
Supplement: Supplementary file 1 [file jcm-11-00636-s001.zip]

Archive with 1 entries (1 files):
- jcm-1542443-supplementary.pdf
